# Supplementary material for: Effect of Lacticaseibacillus paracasei Strain Shirota on Improvement in Depressive Symptoms, and Its Association with Abundance of Actinobacteria in Gut Microbiota
Source: Microorganisms. 2021 May 10;9(5):1026. doi: 10.3390/microorganisms9051026 (PMC8150707; doi:10.3390/microorganisms9051026)
Supplement: Supplementary file 1 [file microorganisms-09-01026-s001.zip]

Archive with 1 entries (1 files):
- microorganisms-1189554-supplementary.pdf
